# Supplementary material for: Exploring the Effectiveness of Problem-Based Learning in an International Undergraduate Program in Veterinary Sciences: Students’ Satisfaction, Experience and Learning
Source: Vet Sci. 2024 Feb 27;11(3):104. doi: 10.3390/vetsci11030104 (PMC10974726; doi:10.3390/vetsci11030104)
Supplement: Supplementary file 1 [file vetsci-11-00104-s001.zip]

Archive with 2 entries (2 files):
- Supplementary Materials S1-S6.pdf
- Supplementary tables S7-S12.xlsx
