# Supplementary material for: Exploring the Effectiveness of Problem-Based Learning in an International Undergraduate Program in Veterinary Sciences: Students’ Satisfaction, Experience and Learning
Source: Vet Sci. 2024 Feb 27;11(3):104. doi: 10.3390/vetsci11030104 (PMC10974726; doi:10.3390/vetsci11030104)
Supplement: Supplementary file 1 [file vetsci-11-00104-s001.zip › Supplementary tables S7-S12.xlsx]

## Sheet: Table S7
	% I completely agree	% I agree, with some reservations	% I somewhat disagree	% I completely disagree
Considering the module as a whole, I worked with pleasure	60	36.7	3.3	0
The content of the module was suitable for my prior knowledge	36.7	46.7	16.7	0
The content of the module was easy to understand	33.3	56.7	10	0
I learned a lot from this module	50	36.7	13.3	0
I consider the topic of this module very important	63.3	33.3	3.3	0
The module was very well planned	33.3	33.3	30	3.3
The module was carried out harmoniously	40	46.7	13.3	0
The problems were clearly expressed	56.7	43.3	0	0
The problems were appropriate to the systematic use of problem-based learning	73.3	26.7	0	0
The problems sufficiently stimulated group discussion	80	20	0	0
The problems were satisfactorily fitting the objectives of the module	66.7	30	3.3	0
The problems sufficiently stimulated independent learning	60	26.7	13.3	0
The problems helped me integrate the various disciplines	63.3	23.3	13.3	0
During this module I learned many other things that were not related to the problems themselves	56.7	30	13.3	0
The problems appeared to me to be sufficiently varied	56.7	36.7	6.7	0
My group applied the steps of problem-based learning in a systematic way	63.3	26.7	10	0
My group agreed explicitly to comply with study topics	56.7	43.3	0	0
Each student usually respected his or her study commitment	56.7	40	3.3	0
Everyone participated actively in the discussion	43.3	36.7	20	0
Tutorial sessions were very productive	70	26.7	0	3.3
The meetings stimulated my independent learning activities	60	26.7	13.3	0
The atmosphere in my group was pleasant	83.3	13.3	3.3	0

## Sheet: Table S8
	% I completely agree	% I agree, with some reservations	% I somewhat disagree	% I completely disagree
The tutor was familiar with the principles of problem-based learning	71.9298	24.5614	3.50877	0
I had the impression that the tutor liked her/his role	80.7018	17.5439	0	1.75439
The tutor encouraged us to work hard	71.9298	21.0526	7.01754	0
The tutor's questions stimulated discussion	73.6842	19.2982	7.01754	0
The tutor regularly evaluated with us how the group was performing	43.8596	35.0877	19.2982	1.75439
The tutor seemed interested in the personal and social integration of each student in the group	71.9298	21.0526	5.26316	1.75439
The tutor gave me frequent feedback	43.8596	33.3333	21.0526	1.75439
The tutor helped me to make individual progress	42.1053	29.8246	26.3158	1.75439
The tutor seemed to know the topics	82.4561	14.0351	3.50877	0
I think the tutor had prepared the problems well for discussing	71.9298	24.5614	3.50877	0
Her/his way of interrupting was not hurting the group's discussion	68.4211	14.0351	1.75439	15.7895
The tutor's contributions were relevant	70.1754	21.0526	8.77193	0
Overall, the tutor was performing her/his role well	78.9474	19.2982	1.75439	0

## Sheet: Table S9
	PRE	PRE	PRE		POST	POST	POST
	% I fully agree	% I neither agree nor disagree	% I completely disagree		% I fully agree	% I neither agree nor disagree	% I completely disagree
I often have trouble making sense of the things I have to learn	7.14286	45.2381	47.619		15	40	45
I put a lot of effort into my studying.	69.0476	30.9524	0		72.5	20	7.5
Much of what I’ve learned seems no more than unrelated bits and pieces.	16.6667	23.8095	59.5238		0	42.5	57.5
On the whole, I’ve been systematic and organised in my studying.	30.9524	52.381	16.6667		47.5	42.5	10
Ideas and perspectives I’ve come across while I’m studying make me contemplate them from all sides.	42.8571	38.0952	19.0476		57.5	40	2.5
I look at evidence carefully to reach my own conclusion about what I’m studying.	54.7619	40.4762	4.7619		80	20	0
I am unable to understand the topics I need to learn because they are so complicated.	7.14286	40.4762	52.381		10	20	70
I organise my study time carefully to make the best use of it.	38.0952	42.8571	19.0476		50	40	10
Often I have to repeat things in order to learn them.	80.9524	14.2857	4.7619		60	37.5	2.5
I carefully prioritise my time to make sure I can fit everything in.	47.619	35.7143	16.6667		62.5	27.5	10
I try to relate new material to my previous knowledge.	66.6667	30.9524	2.38095		90	10	0
I try to relate what I have learned in one course to what I learn in other courses.	76.1905	21.4286	2.38095		95	2.5	2.5
I believe I will do well in my studies.	64.2857	35.7143	0		52.5	47.5	0
I’m certain I can understand the most difficult material in my studies.	47.619	40.4762	11.9048		57.5	37.5	5
I’m confident I can understand the basic concepts of my own study field.	85.7143	14.2857	0		95	5	0
I expect to do well in my studies	73.8095	26.1905	0		70	30	0
I’m certain I can learn well the skills required in my study field	80.9524	19.0476	0		82.5	17.5	0

## Sheet: Table S10
	PRE	PRE	PRE		POST	POST	POST
	% I fully agree	% I neither agree nor disagree	% I completely disagree		% I fully agree	% I neither agree nor disagree	% I completely disagree
It is clear to me what I am expected to learn in the courses.	40.5	57.1	2.4		37.5	60	2.5
What we are taught seems to match what we are supposed to learn.	64.3	31	4.8		65	35	0
I can see the relevance of what we are taught.	81	19	0		92.5	7.5	0
Students support each other and try to give help when it is needed.	71.4	23.8	4.8		77.5	17.5	5
I find most of what I learned in courses really interesting.	73.8	26.2	0		90	10	0
Talking with other students helps me to develop my understanding.	78.6	19	2.4		92.5	7.5	0
I enjoy participating in courses.	64.3	33.3	2.4		85	15	0
I can generally work comfortably with other students.	47.6	45.2	7.1		70	30	0
I receive enough feedback about my learning.	19	50	31		35	47.5	17.5
It is clear to me what is expected in the assessed work (i.e., final exam, exercises).	38.1	42.9	19		20	57.5	22.5
I can see how the set work fit in with what we are supposed to learn.	47.6	47.6	4.8		52.5	45	2.5
The feedback given on my work helps me to improve my ways of learning and studying.	57.1	28.6	14.3		52.5	37.5	10
The set work helps me to make connections to my existing knowledge.	54.8	40.5	4.8		80	20	0
The feedback given on my set work helps to clarify things I hadn’t fully understood.	57.1	33.3	9.5		57.5	37.5	5

## Sheet: Table S11
	PRE	POST
	% of students	% of students
I feel overwhelmed by the work related to my studies.	32.5	26.1905
I feel a lack of study motivation and often think of giving up.	17.5	16.6667
I often have feelings of inadequacy in my studies.	7.5	16.6667
I often sleep badly because of matters related to my studies.	0	2.38095
I feel that I am losing interest in my studies.	2.5	4.7619
I’m continually wondering whether my studies have any meaning.	5	4.7619
I brood over matters related to my studies during my free time.	17.5	4.7619
I used to have higher expectations of my studies than I do now.	10	14.2857
The pressure of my studies causes me problems in my close relationships with others.	7.5	9.52381

## Sheet: Table S12
	PRE	PRE	PRE		POST	POST	POST
	% I fully agree	% I neither agree nor disagree	% I completely disagree		% I fully agree	% I neither agree nor disagree	% I completely disagree
I have learned to apply theoretical knowledge to practice.	38.0952	42.8571	19.0476		70	30	0
My studies have developed my collaboration skills.	47.619	40.4762	11.9048		77.5	20	2.5
I have learned to analyse and categorise information.	50	38.0952	11.9048		85	15	0
I have learned to see things from different points of view.	88.0952	11.9048	0		85	12.5	2.5
I have learned to make arguments for my thoughts.	54.7619	38.0952	7.14286		80	20	0
Studying at the university has developed my skills in acting as a group member.	33.3333	52.381	14.2857		62.5	30	7.5
I've learned how to make my points across in different interaction situations.	42.8571	47.619	9.52381		82.5	17.5	0
I've learned to solve problems in practical situations.	33.3333	40.4762	26.1905		65	35	0
